# Supplementary material for: Association of Pre- and Gestational Conditions and Barriers to Breastfeeding with Exclusive Breastfeeding Practices
Source: Nutrients. 2025 Jul 13;17(14):2309. doi: 10.3390/nu17142309 (PMC12299373; doi:10.3390/nu17142309)
Supplement: Supplementary file 1 [file nutrients-17-02309-s001.zip]

Archive with 1 entries (1 files):
- nutrients-3720570-supplementary.pdf
